# Supplementary material for: Achieving Minimum Standards for Infection Prevention and Control in Sierra Leone: Urgent Need for a Quantum Leap in Progress in the COVID-19 Era!
Source: Int J Environ Res Public Health. 2022 May 6;19(9):5642. doi: 10.3390/ijerph19095642 (PMC9102022; doi:10.3390/ijerph19095642)
Supplement: Supplementary file 1 [file ijerph-19-05642-s001.zip]

Archive with 3 entries (3 files):
- File S1. IPCAF-facility.pdf
- File S2. IPCAT.xls
- Tables S1 and S2.pdf
