# Supplementary material for: Achieving Minimum Standards for Infection Prevention and Control in Sierra Leone: Urgent Need for a Quantum Leap in Progress in the COVID-19 Era!
Source: Int J Environ Res Public Health. 2022 May 6;19(9):5642. doi: 10.3390/ijerph19095642 (PMC9102022; doi:10.3390/ijerph19095642)
Supplement: Supplementary file 1 [file ijerph-19-05642-s001.zip › File S2. IPCAT.xls]

## Sheet: Introduction
Core components for infection prevention and control programmes
National level assessment tool*
For instruction on how to use this assessment tool, refer to the Updated instructions for the national infection prevention and control assessment tool 2 (IPCAT2)
			Country
			National health authority
	Details of person responding to the questionnaire:						Details of person completing the questionnaire (leave blank if self-assessment)
Name						Name
Title/position						Title/position
Institution						Institution
E-mail						E-mail
Date(s) of assessment			DD/MM/YY			Assessment mode					Self-assessment
Date(s) of previous assessment			DD/MM/YY			(Choose from dropdown list)					Interview
*This tool is based on the 2016 WHO Guidelines on core components for infection prevention and control programmes at the national and acute healthcare facility level (http://www.who.int/infection-prevention/publications/ipc-components-guidelines/en/)
The tool supports steps two and four of the five implementation steps (baseline assessment and evaluation) contained within the Interim practical manual supporting national implementation of the WHO guidelines on core components of infection prevention and control programmes (http://www.who.int/infection-prevention/campaigns/clean-hands/cc-implementation-guideline.pdf?ua=1)
A glossary of terms (abbreviations/acronyms) is included in the Updated instructions for the national infection prevention and control assessment tool 2 (IPCAT2).

## Sheet: 1. IPC Programmes
1	Infection prevention control (IPC) programmes*								0
Components for assessment (Red font=Gap or "N" response)									Score (Y or N)	Comments				Verifiers
1.1	Organization and leadership of the programme								0
1.1.1	An active IPC programme exists at the national level													Interview or national IPC programme/work plan, website
1.1.2	An appointed infection preventionist(s) in charge of the programme can be identified													Interview or national IPC programme/work plan, website
1.1.3	The appointed technical team of infection preventionist(s) includes both doctors and nurses													Interview or national IPC programme/work plan, website
1.1.4	The appointed infection preventionist(s) have undergone training in IPC in the prevention of health care-associated infection (HAI)													Interviews, training certificates or equivalent
1.1.5	The appointed infection preventionist(s) have dedicated time for the tasks (at least one full-time person)													Interview & check of TORs
1.1.6	The programme has been granted authority to make decisions that influence field implementation													Document signed by most responsible national authority
1.1.7	There is an identified, protected and dedicated budget allocated according to planned activity													An official document or budget summary
1.1.8	An official multidisciplinary group/committee or equivalent structure is established to support the IPC team at the national level (for example, national IPC committee)													A national IPC programme/work plan
1.2	The scope of IPC responsibilities is defined and includes								0
1.2.1	Development of national policies, guidelines and standards for effective, evidence-based practices													Interviews and a national IPC programme/work plan
1.2.2	Development of a national plan for preventing HAIs relating to endemic pathogens and those with epidemic potential, for example, including national goals, objectives and strategies													Interviews and a national IPC programme/work plan
1.2.3	Development of national monitoring frameworks to measure implementation with policies, guidelines and standards													Interviews and a national IPC programme/work plan
1.2.4	Development and support of IPC training and educational programmes to support the facility level													Interviews and a national IPC programme/work plan
1.2.5	Surveillance and epidemiology of HAI and HAI-related aspects of antimicrobial resistance (AMR) in collaboration with epidemiologists, data managers and information technology experts													Interviews and a national IPC programme/work plan
1.2.6	A national plan to support early detection of HAI outbreaks and prompt and effective response													Interviews and a national IPC programme/work plan
1.2.7	Assurance of national procurement of adequate supplies for IPC practices, including access to essential infrastructures, materials and equipment necessary for safe IPC practice													Interviews and a national IPC programme/work plan
1.3	Clear linkages (including routine communications) between IPC and other programmes and professional organizations								0
1.3.1	Other national programmes, for example AMR, quality and safety, water, sanitation and hygiene, environment, tuberculosis, human immunodeficiency virus, immunization, maternal, child and adolescent health													A national IPC programme/work plan & interviews with relevant departments
1.3.2	Priority public health programs including integration of IPC with IHR & preparedness relating to public health emergencies													A national IPC programme/work plan & interviews with relevant departments
1.3.3	National referral laboratories and laboratory biosafety													A national IPC programme/work plan & interviews with relevant departments
1.3.4	Occupational health programmes													A national IPC programme/work plan & interviews with relevant departments
1.3.5	Patient associations/civil society bodies													A national IPC programme/work plan & interviews with relevant departments
1.3.6	Scientific professional organizations (for example, IPC professional societies and other relevant medical, nursing and allied health professional societies)													A national IPC programme/work plan & interviews with relevant departments
1.3.7	Training establishments and academia													A national IPC programme/work plan & interviews with relevant departments
1.3.8	Relevant sub-national bodies, for example, provisional or district health offices													A national IPC programme/work plan & interviews with relevant departments
*For further information, please refer to page 11 of the WHO Guidelines on core components on infection prevention and control programmes at the national and acute healthcare facility level- (Good practice statement 1b: http://www.who.int/infection-prevention/publications/ipc-components-guidelines/en/) and pages 13-22 of Interim practical manual supporting national implementation of the WHO Guide…

## Sheet: 2. IPC Guidelines
2	IPC guidelines*								0
Components for assessment (Red font=Gap or "N" response)									Score (Y or N)	Comments				Verifiers
2.1	Development, dissemination and implementation of national technical guidelines								0
2.1.1	The IPC programme has a mandate to produce guidelines for preventing and controlling HAI													A national IPC programme/work plan; URL/web link to guidelines if in the public domain
2.1.2	The guidelines are for national coverage, including all acute health care facilities (both public and private)													A national IPC programme/work plan
2.1.3	The guidelines are reviewed at least every five years and updated to reflect the current evidence base													A national IPC programme/work plan
2.1.4	The development of guidelines involves the use of evidence-based scientific knowledge and international/national standards													The guidelines & interview
2.1.5	The IPC programme has the necessary expertise to develop national guidelines													Interviews, training certificates or equivalent
2.1.6	The IPC programme actively addresses guideline adaptation and standardization of effective preventive practices (standard operating procedures) and their implementation to reflect local conditions													The guidelines & interview & national IPC programme/work plan
2.1.7	Guideline development involves early engagement of key stakeholders, including involvement of programmes closely linked to IPC (see section 1.3)													The guidelines & interview & national IPC programme/work plan
2.1.8	The IPC programme develops multimodal implementation strategies using available national/international implementation support packages													The guidelines & interview & national IPC programme/work plan
2.1.9	The IPC programme has the capability to ensure that the infrastructure and supply-related requirements to enable facility-level guideline implementation are in place/being addressed													Interviews & national IPC programme/work plan
2.2	Education and training of relevant healthcare workers on IPC guidelines								0
2.2.1	The IPC programme supports and mandates a programme of health worker education and training on guideline recommendations across all facilities													A national IPC programme/work plan & review of training materials
2.2.2	The IPC programme supports and mandates a programme of health worker education and training on guideline recommendations at the pregraduate level													A national IPC programme/work plan & review of training materials
2.2.3	The IPC programme supports and mandates a programme of health worker education and training on guideline recommendations at the postgraduate level													A national IPC programme/work plan & review of training materials
2.3	Monitoring of guideline adherence								0
2.3.1	A national system and schedule of monitoring and evaluation is in place to check on adherence with guideline recommendations, for example, at least annually													The guidelines & interview
2.4	Minimum set of national guidelines								0
2.4.1	National guidelines are based on local priorities, frequency of practices and practices associated with the populations most at risk of HAI													The guidelines & interview
2.4.2	Basic/essential guidelines have been developed based on/adapted from interntional standards**													The guidelines & interview
2.4.3	Specific guidelines to prevent the most prevalent HAIs (catheter-associated urinary tract infection, central line-associated bloodstream infection, surgical site infection, ventilator-associated infection) have been developed, depending on the context and complexity of care required													The guidelines & interview
*For further information, please refer to page 12 of the WHO Guidelines on core components for infection prevention and control programmes at the national and acute healthcare facility level (recommendation 2: http://www.who.int/infection-prevention/publications/ipc-components-guidelines/en/) and pages 23-30 of Interim practical manual supporting national implementation of the WHO Guidelines on c…
** Basic/essential guidelines include:
standard precautions; decontamination; safe handling of linen and laundry; health care waste management; respiratory hygiene and cough etiquette; environmental cleaning; prevention of sharps injuries;
hand hygiene;
transmission-based precautions (including patient identification, placement and personal protective equipment);
aseptic technique for invasive procedures (including surgery);
device management for clinical procedures;
sterilization and medical devices decontamination;
safe handling of linen and laundry;
health care waste management;
respiratory hygiene and cough etiquette;
environmental cleaning;

## Sheet: 3. IPC education & Training
3	IPC education and training*								0
Components for assessment (Red font=Gap or "N" response)									Score (Y or N)	Comments				Verifiers
3.1	Supporting and facilitating IPC education and training at the facility level								0
3.1.1	The national IPC programme provides guidance and recommendations for in-service training at the facility level (for example, frequency, expertise required, requirements for new employee orientation, monitoring and evaluation approaches)													National IPC plans and training curricula & interview
3.1.2	The national IPC programme provides content and support for IPC training of all health workers at the facility level													National IPC plans and training curricula & interview
3.1.3	The national IPC programme provides content and support for other personnel that support health service delivery**													National IPC plans and training curricula & interview
3.1.4	The national IPC programme provides content and support for the training of IPC professionals to support competence development/development of an IPC career pathway													National IPC plans, interview & training certificates or equivalent
3.1.5	The national IPC programme provides content and support to undertake national HAI surveillance													National IPC plans and training, curricula & interview
3.2	National curricula and IPC training and education								0
3.2.1	National IPC curricula, developed (or under development) in collaboration with local academic institutions are available for pregraduate courses													National IPC plans & curricula;
3.2.2	National IPC curricula, developed (or under development) in collaboration with local academic institutions is available for postgraduate courses													National IPC plans & curricula
3.2.3	National curricula are informed by international curricula/networks and adapted to national needs and local resources													National IPC plans & curricula
3.2.4	National curricula are adapted to national needs and local resources													National IPC plans & curricula
3.2.5	IPC training is integrated into continuing medical, nursing and allied health professional education and training													National IPC plans & interviews
3.3	Monitoring of IPC education and training								0
3.3.1	A national system and schedule of monitoring and evaluation is in place to check on the effectiveness of training and education, for example, at least annually													National IPC plans & interviews
3.4	Implementation of training and education								0
3.4.1	Standardized training tools in line with national guidelines and international standards to support implementation of curricula are available													National IPC plans, training materials, interviews
3.4.2	The national IPC training supports packages to promote the use of participatory and team- and task-based strategies													National IPC plans, training materials, interviews
3.4.3	The national IPC training supports packages to promote the use of simulation													National IPC plans, training materials, interviews
3.4.4	The national IPC training supports packages to promote the use of multimodal strategies													National IPC plans, training materials, interviews
3.4.5	The national IPC training supports packages to promote the integration and embedding of IPC training within clinical practice and the training of other disciplines													National IPC plans, training materials, interviews
3.4.6	The national IPC training supports packages to promote the importance of involving patients or family members in facility-level training programmes													National IPC plans, training materials, interviews
*For further information, please refer to page 12 of the WHO Guidelines on core components for infection prevention and control programmes at the national and acute healthcare facility level.(Good practice statement 3b: http://www.who.int/infection-prevention/publications/ipc-components-guidelines/en/) and pages 31-40 of Interim practical manual supporting national implementation of the WHO Guide…
** Including cleaning of the facility, auxiliary service staff and administrative and managerial staff (for example, local authorities and hospital administrators/managers and executive leaders)

## Sheet: 4. Surveillance
4	HAI infection surveillance								0
Components for assessment (Red font=Gap or "N" response)									Score (Y or N)	Comments				Verifiers
4.1	Coordination of surveillance at the national level								0
4.1.1	A national HAI surveillance programme and network of facilities is established and supported (including financially) by governments and national authorities													A national IPC programme/work plan
4.1.2	The national IPC team is trained in HAI surveillance concepts and methods													A national IPC programme/work plan
4.1.3	The national IPC programme (or collaborating partner) leads are designated to coordinate the national HAI surveillance programme and network													A national IPC programme/work plan
4.1.4	The national IPC programme collects a representative sample of data on HAI at the country level or in selected regions according to feasibility, including the use of trained data collectors													A national IPC programme/work plan & interview
4.1.5	The national HAI surveillance programme links with AMR surveillance systems													A national IPC programme/work plan & interview
4.1.6	The national HAI surveillance programme links with the national public health bodies responsible for International Health Regulations to ensure timely detection of outbreaks													A national IPC programme/work plan & interview
4.1.7	National HAI surveillance data are used for benchmarking purposes (for example, establishing baselines for comparison)													A national IPC programme/work plan & interview
4.2	National objectives of surveillance are defined and include								0
4.2.1	Describing the epidemiology of HAI (that is, incidence and/or prevalence, type, aetiology, severity, burden of disease)													A national IPC programme/work plan; surveillance guidelines & interview
4.2.2	Identification of risk factors, for example, high-risk populations, procedures and exposures													A national IPC programme/work plan; surveillance guidelines & interview
4.2.3	Early detection of outbreaks													A national IPC programme/work plan; surveillance guidelines & interview
4.2.4	Informing policy priorities													A national IPC programme/work plan; surveillance guidelines & interview
4.2.5	Assessment of the impact of IPC interventions													A national IPC programme/work plan; surveillance guidelines & interview
4.3	Prioritized HAIs for surveillance are defined and include								0
4.3.1	Epidemic-prone infections (for example, norovirus, influenza, severe acute respiratory syndrome)													A national IPC programme/work plan; surveillance guidelines & interview
4.3.2	Infections in vulnerable populations (for example, neonates, burn patients, intensive care unit patients, immunocompromised hosts)													A national IPC programme/work plan; surveillance guidelines & interview
4.3.3	Infections that may cause severe outcomes													A national IPC programme/work plan; surveillance guidelines & interview
4.3.4	Infections caused by multidrug-resistant, extensive drug-resistant and pandrug pathogens (for example, WHO priority/Global Antimicrobial Surveillance Systems**)													A national IPC programme/work plan; surveillance guidelines & interview
4.3.5	Infections associated with invasive devices or specific procedures (for example, intravascular devices, surgery, etc.)													A national IPC programme/work plan; surveillance guidelines & interview
4.3.6	Infections that may affect health care workers in clinical, laboratory and other settings (for example, hepatitis B or C, human immunodeficiency virus, influenza)													A national IPC programme/work plan; surveillance guidelines & interview
4.4	Methods of surveillance are defined and include								0
4.4.1	Standardized active prospective data collection methods													A national IPC programme/work plan; surveillance guidelines & interview
4.4.2	Standardized case definitions of infections (including accurate denominators) informed by international standards, careful local expert consultation and validation													A national IPC programme/work plan; surveillance guidelines & interview
4.4.3	Systems to regularly assess data quality (for example, review of case report forms, microbiology results, denominator determination) and surveillance programme attributes (for example, sensitivity, specificity, user-acceptability)													A national IPC programme/work plan; surveillance guidelines & interview
4.5	Microbiology and laboratory support								0
4.5.1	The national IPC programme has microbiological support to monitor certain organisms (at least one national reference microbiology laboratory)													A national IPC programme/work plan; surveillance guidelines & interview
4.5.2	Microbiological data on the aetiology and patterns of AMR (at least for prioritized HAIs, for example, most severe infections)													A national IPC programme/work plan; surveillance guidelines & interview
4.6	Information is analyzed and timely feedback provided to all relevant stakeholders								0
4.6.1	Clear and regular reporting lines from facility to the national level are in place													A national IPC programme/work plan; surveillance guidelines & interview
4.6.2	National IPC programme has a clear plan for data management and analysis at the national level													A national IPC programme/work plan; surveillance guidelines & interview
4.6.3	National IPC programme provides timely feedback reports to relevant stakeholders on the national situation of HAI and special events													A national IPC programme/work plan; surveillance guidelines, feedback reports & interview
4.6.4	National IPC programme provides timely feedback reports to relevant stakeholders on outbreak management and control													A national IPC programme/work plan; surveillance guidelines, feedback reports & interview
4.6.5	National IPC programme provides timely feedback reports to relevant stakeholders on HAI caused by multidrug-resistant pathogens													A national IPC programme/work plan; surveillance guidelines, feedback reports & interview
4.6.6	HAI surveillance data are linked with available IPC and water, sanitation and hygiene monitoring data													A national IPC programme/work plan & interview
4.6.7	Feedback reports from the national level to relevant stakeholders contain both analyses and recommendations													A national IPC programme/work plan; surveillance guidelines, feedback reports & interview
*For further information, please refer to page 13 of the WHO Guidelines on core components for infection prevention and control programmes at the national and acute healthcare facility level. (Recommendation 4b: http://www.who.int/infection-prevention/publications/ipc-components-guidelines/en/) and pages 41-49 of Interim practical manual supporting national implementation of the WHO Guidelines on…
**WHO priority organisms http://www.who.int/medicines/publications/WHO-PPL-Short_Summary_25Feb-ET_NM_WHO.pdf?ua=1

## Sheet: 5. Multimodal Strategies
5	Multimodal strategies*								0
Components for assessment (Red font=Gap or "N" response)									Score (Y or N)	Comments				Verifiers
5.1	National and sub-national coordination in support of local implementation of IPC improvement interventions includes								0
5.1.1	A trained national IPC team, competent in implementation science and multimodal behaviour change strategies**													Interview, training certificates or equivalent
5.1.2	Promotion of multimodal strategies through the inclusion of the approach in the development of IPC guidelines, education and training													National IPC plan; relevant guideline & interview
5.2	National and sub-national facilitation in support of local implementation of IPC improvement interventions includes								0
5.2.1	Promotion of actions to ensure that the infrastructure/necessary supplies for IPC are in place (system change)													National IPC plan; relevant guideline & interview
5.2.2	Promotion of health care worker training and education relevant to IPC interventions is being implemented													National IPC plan; relevant guideline & interview
5.2.3	Promotion of the development of monitoring indicators (process or outcome) reflecting the IPC improvement interventions is being implemented, including provision of feedback data													National IPC plan; relevant guideline & interview
5.2.4	Promotion of the role of communications and reminders/awareness-raising resources relating to the IPC improvements is being implemented													National IPC plan; relevant guideline & interview
5.2.5	Promotion of organizational culture change													National IPC plan; relevant guideline & interview
5.3	Programme and accreditation linkages include								0
5.3.1	Liaison between national IPC programme and quality improvement/quality and safety departments to promote multimodal strategies													National IPC plan; meeting minutes & interview
5.3.2	Liaison between national IPC programme and accreditation bodies to promote multimodal strategies													National IPC plan; meeting minutes & interview
5.4	Evaluation of multimodal strategies includes								0
5.4.1	A system for regular reporting and evaluation on multimodal strategies across health facilities, including feedback													National IPC plan; relevant guideline & interview
*For further information, please refer to page 14 of the WHO Guidelines on core components for infection prevention and control programmes at the national and acute healthcare facility level. (Recommendation 5b: http://www.who.int/infection-prevention/publications/ipc-components-guidelines/en/) and pages 50-59 of Interim practical manual supporting national implementation of the WHO Guidelines on…
** Multimodal strategies comprise measures to support implementation of IPC improvement interventions and commonly focus on:
1. System change
2. Training and education
3. Monitoring and feedback
4. Communications/reminders
5. Safety climate/culture change

## Sheet: 6. Monitoring_audit
6	Monitoring/audit of IPC practices, feedback and control activities*								0
Components for assessment (Red font=Gap or "N" response)									Score (Y or N)	Comments				Verifiers
6.1	Monitoring/audit and feedback framework for IPC is established at national level, including								0
6.1.1	A well-deﬁned plan focusing on IPC outcomes, processes and strategies, with clear goals, targets and operational plans													A national IPC programme/work plan, IPC indicators & interview
6.1.2	IPC indicators integrated within national monitoring systems, for example, health management information system													A national IPC programme/work plan, IPC indicators, HMIS (or equivalent) reports & interview
6.1.3	Development of tools to collect information needed for monitoring/audit and feedback in a systematic way including the WHO hand hygiene self-assessment framework													A national IPC programme/work plan, IPC indicators & interview
6.1.4	National monitoring/audit and feedback activities aligned with equivalent activities at the local level (focused on core IPC indicators)													A national IPC programme/work plan, IPC indicators & interview
6.1.5	A mechanism to train national and local auditors is in place													A national IPC programme/work plan, IPC indicators & interview
6.1.6	Mechanisms to link/cross-reference IPC monitoring/audit data with available water, sanitation and hygiene monitoring data													A national IPC programme/work plan, IPC indicators & interview
6.2	Monitoring/audit indicators are defined								0
6.2.1	Hand hygiene compliance monitoring and feedback is identified as a key national indicator, at the very least for reference hospitals													A national IPC programme/work plan & interview
6.2.2	All indicators are linked to the targets established by the national IPC work plan													A national IPC programme/work plan & interview
6.2.3	Core indicators include both process and outcome indicators (for example, focused on structures/infrastructure and the environment as well as practices of health care workers)													A national IPC programme/work plan & interview
6.2.4	A minimal set of core indicators for health care facilities in the country is defined													List of indicators
6.3	Monitoring/audit and feedback process and reporting								0
6.3.1	Information on the monitoring/audit of national IPC goals and strategies is collected regularly													Monitoring/audit reports
6.3.2	Monitoring/audit of IPC activities and structures of health care facilities is conducted regularly													Monitoring/audit reports
6.3.3	Information collected is regularly analyzed and used to inform national decision making													Monitoring/audit reports
6.3.4	Evaluation of the performance of local IPC programmes is performed in an improvement-oriented institutional culture													Monitoring/audit reports
6.3.5	The IPC national programme facilitates facility-level self or peer evaluation against national standards/goals													A national IPC programme/work plan & interview
6.3.6	Regular reports of monitoring/audit results are provided to drive improvement action at the facility level as part of a multimodal strategy													Monitoring/audit reports
*For further information, please refer to page 15 of the WHO Guidelines on core components for infection prevention and control programmes at the national and acute healthcare facility level. (Recommendation 6b: http://www.who.int/infection-prevention/publications/ipc-components-guidelines/en/) and pages 60-68 of Interim practical manual supporting national implementation of the WHO Guidelines on…

## Sheet: Summary
Assessment of IPC core components at the national level - summary results
		IPC programmes								0	1
		IPC guidelines								0	1
		IPC education and training								0	1
		HAI infection surveillance								0	1
		Multimodal strategies								0	1
		Monitoring/audit of IPC practices, feedback and control activities								0	1
1	IPC programme
	Elements			Score
	Organization and leadership of the programme			0
	Defined scope of responsibilities			0
	Linkages with other programmes and professional organizations			0
2	IPC guidelines
	Elements			Score
	#NAME?			0
	#NAME?			0
	#NAME?			0
	#NAME?			0
3	IPC education and training
	Elements			Score
	#NAME?			0
	#NAME?			0
	Monitoring of training and education			0
	#NAME?			0
4	HAI infection surveillance
	Elements			Score
	#NAME?			0
	National objectives of surveillance			0
	Prioritzed HAIs for surveillance			0
	Methods of surveillance			0
	Information analysis and feedback to stakeholders			0
	#NAME?			0
5	Multimodal strategies
	Elements			Score
	National and sub-national coordination in support of local implementation of IPC improvement interventions			0
	National and sub-national facilitation in support of local implementation of IPC improvement interventions			0
	Programme and accreditation linkages			0
	Evaluation of multimodal strategies			0
6	Monitoring/audit, feedback and control activities
	Elements			Score
	Monitoring/audit and feedback framework for IPC			0
	Monitoring/audit indicators			0
	Monitoring/audit and feedback process and reporting			0

## Sheet: List_Data
Y
N
y
n
